# Supplementary material for: Characterization and Comparison of Polymer Melt Fluidity Across Three Ultrasonic Plasticization Molding Technologies
Source: Polymers (Basel). 2025 Sep 24;17(19):2576. doi: 10.3390/polym17192576 (PMC12526616; doi:10.3390/polym17192576)
Supplement: Supplementary file 1 [file polymers-17-02576-s001.zip]

Archive with 1 entries (1 files):
- polymers-3852950-supplementary.pdf
